# Supplementary material for: Single Nucleotide Polymorphisms in the G-Protein Coupled Receptor Kinase 5 (GRK5) Gene are associated with Plasma LDL-Cholesterol Levels in Humans
Source: Sci Rep. 2018 May 17;8:7745. doi: 10.1038/s41598-018-26055-7 (PMC5958094; doi:10.1038/s41598-018-26055-7)
Supplement: Supplementary file 1 — Dataset 1 [file 41598_2018_26055_MOESM1_ESM.xlsx]

## Sheet: Tabelle1
Supplemental table 1. Univariate interrelationships (Pearson correlations) between the phenotypes tested
	Gender	Age	BMI	Waist circumference	Total body fat mass MRT	Visceral fat mass MRT	Liver fat MRS	Fasting glucose	2 h glucose OGTT	Fasting Insulin	2 h Insulin	Fasting free fatty acids	2 h free fatty acids	Fasting triglycerides	Total cholesterol	HDL-cholesterol	LDL-cholesterol	Apolipoprotein AI	Apolipoprotein B	Glycated haemoglobin - HbA1c	HOMA-IR index	Insulin sensitivity OGTT	ISI clamp	C-peptide 30‘	IGI [(Ins30‘-Ins0‘)/(Glc30‘-Glc0‘)]	AUC C-Pep0‘-30‘/AUC Glc0‘-30‘	AUC C-Pep0‘-120‘/ AUC Glc0‘-120‘
Gender	-----	0.15	0.001	<0.0001	<0.0001	<0.0001	<0.0001	<0.0001	<0.0001	0.89	<0.0001	<0.0001	<0.0001	<0.0001	0.78	<0.0001	0.047	<0.0001	<0.0001	0.93	0.34	0.80	0.23	0.006	0.14	0.45	0.010
Age	0.15	------	<0.0001	<0.0001	0.91	<0.0001	0.0002	<0.0001	<0.0001	0.20	<0.0001	<0.0001	0.032	<0.0001	<0.0001	0.002	<0.0001	<0.0001	<0.0001	<0.0001	0.0005	<0.0001	<0.0001	0.0008	<0.0001	<0.0001	0.001
BMI	0.001	<0.0001	------	<0.0001	<0.0001	<0.0001	<0.0001	<0.0001	<0.0001	<0.0001	<0.0001	<0.0001	<0.0001	<0.0001	0.30	<0.0001	<0.0001	<0.0001	<0.0001	<0.0001	<0.0001	<0.0001	<0.0001	<0.0001	<0.0001	<0.0001	<0.0001
Waist circumference	<0.0001	<0.0001	<0.0001	------	<0.0001	<0.0001	<0.0001	<0.0001	<0.0001	<0.0001	<0.0001	<0.0001	<0.0001	<0.0001	0.021	<0.0001	<0.0001	<0.0001	<0.0001	<0.0001	<0.0001	<0.0001	<0.0001	<0.0001	<0.0001	<0.0001	<0.0001
Total body fat mass MRT	<0.0001	0.91	<0.0001	<0.0001	------	0.15	0.053	0.39	0.18	<0.0001	0.0004	<0.0001	0.90	0.76	0.95	0.50	0.65	0.17	0.34	0.057	<0.0001	<0.0001	0.0009	0.0003	0.002	<0.0001	<0.0001
Visceral fat mass MRT	<0.0001	<0.0001	<0.0001	<0.0001	0.15	------	<0.0001	<0.0001	0.001	<0.0001	<0.0001	0.0003	<0.0001	<0.0001	<0.0001	<0.0001	<0.0001	<0.0001	<0.0001	<0.0001	<0.0001	<0.0001	<0.0001	0.001	0.73	0.013	0.008
Liver fat MRS	<0.0001	0.0002	<0.0001	<0.0001	0.053	<0.0001	------	<0.0001	<0.0001	<0.0001	<0.0001	0.59	<0.0001	<0.0001	<0.0001	<0.0001	<0.0001	0.0006	<0.0001	<0.0001	<0.0001	<0.0001	<0.0001	<0.0001	0.0008	<0.0001	<0.0001
Fasting glucose	<0.0001	<0.0001	<0.0001	<0.0001	0.39	<0.0001	<0.0001	------	<0.0001	<0.0001	<0.0001	<0.0001	<0.0001	<0.0001	<0.0001	<0.0001	<0.0001	0.006	<0.0001	<0.0001	<0.0001	<0.0001	<0.0001	<0.0001	0.66	0.0008	0.0008
2 h glucose OGTT	<0.0001	<0.0001	<0.0001	<0.0001	0.18	0.001	<0.0001	<0.0001	------	<0.0001	<0.0001	<0.0001	<0.0001	<0.0001	<0.0001	<0.0001	<0.0001	0.86	<0.0001	<0.0001	<0.0001	<0.0001	<0.0001	<0.0001	0.0003	0.56	<0.0001
Fasting Insulin	0.89	0.20	<0.0001	<0.0001	<0.0001	<0.0001	<0.0001	<0.0001	<0.0001	------	<0.0001	<0.0001	<0.0001	<0.0001	0.20	<0.0001	<0.0001	<0.0001	<0.0001	<0.0001	<0.0001	<0.0001	<0.0001	<0.0001	<0.0001	<0.0001	<0.0001
2 h Insulin	<0.0001	<0.0001	<0.0001	<0.0001	0.0004	<0.0001	<0.0001	<0.0001	<0.0001	<0.0001	------	<0.0001	<0.0001	<0.0001	<0.0001	<0.0001	<0.0001	<0.0001	<0.0001	<0.0001	<0.0001	<0.0001	<0.0001	<0.0001	<0.0001	<0.0001	<0.0001
Fasting free fatty acids	<0.0001	<0.0001	<0.0001	<0.0001	<0.0001	0.0003	0.59	<0.0001	<0.0001	<0.0001	<0.0001	------	<0.0001	0.0007	0.0002	0.005	0.023	<0.0001	0.17	<0.0001	<0.0001	<0.0001	<0.0001	0.001	0.30	0.49	0.13
2 h free fatty acids	<0.0001	0.032	<0.0001	<0.0001	0.90	<0.0001	<0.0001	<0.0001	<0.0001	<0.0001	<0.0001	<0.0001	------	<0.0001	0.024	<0.0001	0.0002	<0.0001	<0.0001	<0.0001	<0.0001	<0.0001	<0.0001	<0.0001	<0.0001	<0.0001	<0.0001
Fasting triglycerides	<0.0001	<0.0001	<0.0001	<0.0001	0.76	<0.0001	<0.0001	<0.0001	<0.0001	<0.0001	<0.0001	0.0007	<0.0001	------	<0.0001	<0.0001	<0.0001	<0.0001	<0.0001	<0.0001	<0.0001	<0.0001	<0.0001	<0.0001	<0.0001	<0.0001	<0.0001
Total cholesterol	0.78	<0.0001	0.30	0.021	0.95	<0.0001	<0.0001	<0.0001	<0.0001	0.20	<0.0001	0.0002	0.024	<0.0001	-----	<0.0001	<0.0001	<0.0001	<0.0001	<0.0001	0.08	<0.0001	0.002	0.001	0.0002	0.49	0.004
HDL-cholesterol	<0.0001	0.002	<0.0001	<0.0001	0.50	<0.0001	<0.0001	<0.0001	<0.0001	<0.0001	<0.0001	0.005	<0.0001	<0.0001	<0.0001	-----	0.0003	<0.0001	<0.0001	<0.0001	<0.0001	<0.0001	<0.0001	<0.0001	<0.0001	<0.0001	<0.0001
LDL-cholesterol	0.047	<0.0001	<0.0001	<0.0001	0.65	<0.0001	<0.0001	<0.0001	<0.0001	<0.0001	<0.0001	0.023	0.0002	<0.0001	<0.0001	0.0003	-----	0.12	<0.0001	<0.0001	<0.0001	<0.0001	<0.0001	<0.0001	0.41	0.0002	<0.0001
Apolipoprotein AI	<0.0001	<0.0001	<0.0001	<0.0001	0.17	<0.0001	0.0006	0.006	0.86	<0.0001	<0.0001	<0.0001	<0.0001	<0.0001	<0.0001	<0.0001	0.12	-----	0.94	<0.0001	<0.0001	<0.0001	<0.0001	<0.0001	<0.0001	<0.0001	<0.0001
Apolipoprotein B	<0.0001	<0.0001	<0.0001	<0.0001	0.34	<0.0001	<0.0001	<0.0001	<0.0001	<0.0001	<0.0001	0.17	<0.0001	<0.0001	<0.0001	<0.0001	<0.0001	0.94	-----	<0.0001	<0.0001	<0.0001	<0.0001	<0.0001	0.90	<0.0001	<0.0001
Glycated hemoglobin - HbA1c	0.93	<0.0001	<0.0001	<0.0001	0.057	<0.0001	<0.0001	<0.0001	<0.0001	<0.0001	<0.0001	<0.0001	<0.0001	<0.0001	<0.0001	<0.0001	<0.0001	<0.0001	<0.0001	-----	<0.0001	<0.0001	<0.0001	<0.0001	0.038	0.50	0.77
HOMA-IR index	0.34	0.0005	<0.0001	<0.0001	<0.0001	<0.0001	<0.0001	<0.0001	<0.0001	<0.0001	<0.0001	<0.0001	<0.0001	<0.0001	0.08	<0.0001	<0.0001	<0.0001	<0.0001	<0.0001	-----	<0.0001	<0.0001	<0.0001	<0.0001	<0.0001	<0.0001
Insulin sensitivity OGTT	0.80	<0.0001	<0.0001	<0.0001	<0.0001	<0.0001	<0.0001	<0.0001	<0.0001	<0.0001	<0.0001	<0.0001	<0.0001	<0.0001	<0.0001	<0.0001	<0.0001	<0.0001	<0.0001	<0.0001	<0.0001	-----	<0.0001	<0.0001	<0.0001	<0.0001	<0.0001
ISI clamp	0.23	<0.0001	<0.0001	<0.0001	0.0009	<0.0001	<0.0001	<0.0001	<0.0001	<0.0001	<0.0001	<0.0001	<0.0001	<0.0001	0.002	<0.0001	<0.0001	<0.0001	<0.0001	<0.0001	<0.0001	<0.0001	-----	<0.0001	<0.0001	<0.0001	<0.0001
C-peptide 30’	0.006	0.0008	<0.0001	<0.0001	0.0003	0.001	<0.0001	<0.0001	<0.0001	<0.0001	<0.0001	0.001	<0.0001	<0.0001	0.001	<0.0001	<0.0001	<0.0001	<0.0001	<0.0001	<0.0001	<0.0001	<0.0001	-----	<0.0001	<0.0001	<0.0001
IGI [(Ins30‘-Ins0‘)/(Glc30‘-Glc0‘)]	0.14	<0.0001	<0.0001	<0.0001	0.002	0.73	0.0008	0.66	0.0003	<0.0001	<0.0001	0.30	<0.0001	<0.0001	0.0002	<0.0001	0.41	<0.0001	0.90	0.038	<0.0001	<0.0001	<0.0001	<0.0001	-----	<0.0001	<0.0001
AUC C-Pep0‘-30‘/AUC Glc0‘-30‘	0.45	<0.0001	<0.0001	<0.0001	<0.0001	0.013	<0.0001	0.0008	0.56	<0.0001	<0.0001	0.49	<0.0001	<0.0001	0.49	<0.0001	0.0002	<0.0001	<0.0001	0.50	<0.0001	<0.0001	<0.0001	<0.0001	<0.0001	-----	<0.0001
AUC C-Pep0‘-120‘/AUC Glc0‘-120‘	0.010	0.001	<0.0001	<0.0001	<0.0001	0.008	<0.0001	0.0008	<0.0001	<0.0001	<0.0001	0.13	<0.0001	<0.0001	0.004	<0.0001	<0.0001	<0.0001	<0.0001	0.77	<0.0001	<0.0001	<0.0001	<0.0001	<0.0001	<0.0001	-----
BMI, body mass index; ISI, insulin sensitivity index; IGI, insulinogenic index; Ins, insulin; C-Pep, C-peptide; Glc, glucose; AUC, Area Under the Curve
